# Supplementary material for: Global transcriptional analysis of human FHs 74 Int intestinal epithelial cells after exposure to advanced glycation end products
Source: PLoS One. 2025 Sep 10;20(9):e0331325. doi: 10.1371/journal.pone.0331325 (PMC12422490; doi:10.1371/journal.pone.0331325)
Supplement: S1 Table — (XLSX) [file pone.0331325.s002.xlsx]

## Sheet: AGE_HSvsControl_1h
Entrez	baseMean	log2FoldChange	lfcSE	pvalue	padj	Symbol
10769	327.719	-0.276024	0.0929754	4.52298e-07	0.00071825	PLK2
5037	864.109	-0.243789	0.0727571	1.79802e-06	0.00095175	PEBP1
9518	228.345	-0.257355	0.0965866	1.36946e-06	0.00095175	GDF15
4869	1175.82	-0.209317	0.0574341	3.63153e-06	0.00144172	NPM1
10410	1843.11	0.191414	0.0541149	1.09056e-05	0.00301867	IFITM3
23521	1837.19	-0.214867	0.0694035	1.33065e-05	0.00301867	RPL13A
8570	582.074	0.219223	0.072889	1.2897e-05	0.00301867	KHSRP
5479	311.588	0.222696	0.0846824	1.66174e-05	0.00329856	PPIB
6125	1414.77	-0.209529	0.0705599	2.25391e-05	0.00382259	RPL5
6201	921.537	-0.214306	0.0795109	2.64789e-05	0.00382259	RPS7
521	256.233	-0.212177	0.0929258	2.63255e-05	0.00382259	ATP5ME
9045	538.798	-0.211022	0.0784061	3.20235e-05	0.00398954	RPL14
10093	233.01	0.203685	0.0965066	3.266e-05	0.00398954	ARPC4
5757	1565.48	-0.207894	0.0787667	4.0178e-05	0.00404419	PTMA
23399	294.06	0.208856	0.0832335	4.07475e-05	0.00404419	CTDNEP1
26017	215.855	-0.206088	0.0933111	3.65686e-05	0.00404419	FAM32A
6161	2219.9	-0.192917	0.0672735	6.15678e-05	0.00572234	RPL32
7070	389.533	0.201484	0.0814664	6.48627e-05	0.00572234	THY1
3320	3321.4	-0.191787	0.0703411	8.41744e-05	0.00703521	HSP90AA1
7076	1302.14	0.172162	0.0581866	0.000124801	0.00960198	TIMP1
6124	1076.7	-0.180993	0.0656325	0.000133025	0.00960198	RPL4
975	678.863	0.178559	0.0634804	0.000132809	0.00960198	CD81
6206	3247.54	-0.188824	0.0830154	0.000144071	0.00994719	RPS12
2280	2716.78	0.170347	0.0604288	0.000186486	0.0102758	FKBP1A
4493	2043.77	-0.182254	0.0716911	0.000178058	0.0102758	MT1E
6128	739.622	-0.177575	0.0657137	0.00017271	0.0102758	RPL6
54587	497.841	0.185202	0.0793325	0.000180453	0.0102758	MXRA8
1284	300.697	0.1858	0.0818738	0.000174747	0.0102758	COL4A2
8880	296.04	-0.184609	0.0795587	0.000187656	0.0102758	FUBP1
7295	1599.21	-0.166413	0.0583751	0.000203783	0.0107869	TXN
1509	338.647	0.179382	0.0871935	0.000227864	0.0116725	CTSD
22848	203.661	0.176018	0.0867787	0.000280174	0.0139036	AAK1
6229	2240.86	-0.175956	0.0827392	0.000313561	0.0146452	RPS24
6154	2067.38	-0.17093	0.090167	0.000310757	0.0146452	RPL26
1291	1859.74	0.158931	0.0583204	0.00036394	0.016016	COL6A1
7114	837.603	-0.154916	0.0962029	0.000365782	0.016016	TMSB4X
55319	221.151	-0.170661	0.0870833	0.000373168	0.016016	TMA16
6235	2529.87	-0.16676	0.0682226	0.000434462	0.018156	RPS29
8894	538.664	-0.170061	0.0778735	0.000457929	0.0186459	EIF2S2
2896	285.857	0.158295	0.0913163	0.000545522	0.0216572	GRN
6189	295.102	-0.160246	0.0896813	0.000561429	0.0217451	RPS3A
6144	758.599	-0.159717	0.0705342	0.000759278	0.0231872	RPL21
334	704.431	-0.159158	0.0654904	0.000628527	0.0231872	APLP2
22949	519.324	-0.161585	0.0734678	0.000729545	0.0231872	PTGR1
10972	428.807	-0.16239	0.0762629	0.000722386	0.0231872	TMED10
311	424.159	0.16227	0.075257	0.000720235	0.0231872	ANXA11
81892	346.762	-0.161766	0.0799957	0.000746311	0.0231872	SLIRP
23710	333.772	-0.164117	0.0794327	0.000653521	0.0231872	GABARAPL1
6284	306.504	-0.158992	0.0866376	0.000718588	0.0231872	S100A13
996	257.983	-0.162092	0.0802173	0.000730559	0.0231872	CDC27
4245	230.842	-0.162475	0.0833626	0.000672699	0.0231872	MGAT1
60681	208.524	0.162386	0.0852495	0.000635363	0.0231872	FKBP10
3094	912.949	-0.160518	0.0734977	0.000779938	0.0233541	HINT1
5087	472.101	0.158143	0.0689646	0.000794156	0.0233541	PBX1
30011	655.776	-0.149465	0.0623966	0.00100584	0.0285228	SH3KBP1
6240	569.85	-0.156721	0.0749115	0.00100411	0.0285228	RRM1
6277	8861.55	-0.127367	0.047813	0.00121884	0.0339565	S100A6
522	391.73	-0.152936	0.076783	0.00126783	0.0347123	ATP5PF
483	439.498	-0.152225	0.0761518	0.00132062	0.0355447	ATP1B3
11224	830.678	-0.15036	0.0717491	0.00140288	0.0371297	RPL35
6249	478.807	-0.149142	0.0695612	0.00143088	0.0372499	CLIP1
6164	1608.26	-0.144639	0.0838234	0.00174449	0.0438824	RPL34
3015	1293.58	-0.138776	0.0597732	0.00173593	0.0438824	H2AZ1
9208	499.884	-0.145779	0.0697814	0.00176856	0.0438824	LRRFIP1
1938	2031.68	-0.130911	0.0542438	0.00191957	0.0448277	EEF2
6160	1446.62	-0.142591	0.0841504	0.00191406	0.0448277	RPL31
7381	825.275	-0.146023	0.0722871	0.00183647	0.0448277	UQCRB
10632	651.696	-0.146144	0.0756879	0.0018753	0.0448277	ATP5MG
6166	363.849	-0.143326	0.0815558	0.00202387	0.0459129	RPL36AL
55052	192.61	-0.140992	0.0849675	0.00199912	0.0459129	MRPL20

## Sheet: AGE_HSvsControl_4h
Entrez	baseMean	log2FoldChange	lfcSE	pvalue	padj	Symbol
7037	114.157	0.531122	0.157436	9.78435e-07	0.00297053	TFRC
1655	421.812	0.370313	0.0961239	3.41131e-06	0.00356789	DDX5
51747	349.761	0.428558	0.121183	3.52558e-06	0.00356789	LUC7L3
23112	320.752	-0.37557	0.116936	9.83388e-06	0.00746391	TNRC6B
1523	201.221	-0.342302	0.149958	4.11736e-05	0.0176025	CUX1
4035	143.969	-0.378542	0.191779	3.27641e-05	0.0176025	LRP1
26137	119.724	-0.263017	0.27062	4.36558e-05	0.0176025	ZBTB20
7422	105.344	0.356781	0.210993	4.63834e-05	0.0176025	VEGFA
4514	7103.82	0.252523	0.26385	6.35224e-05	0.0199472	COX3
140876	201.46	0.33444	0.186569	6.57024e-05	0.0199472	RIPOR3
4026	319.113	-0.31296	0.163724	7.79018e-05	0.0215009	LPP
26064	376.946	0.26072	0.150288	0.000145638	0.0368464	RAI14
4512	1752.76	0.159078	0.231769	0.000214698	0.040739	COX1
7262	1068.68	0.236717	0.139992	0.000179184	0.040739	PHLDA2
9120	383.157	0.254907	0.175191	0.000201088	0.040739	SLC16A6
5479	311.588	-0.241593	0.158593	0.000212874	0.040739	PPIB
5328	1550.45	0.22011	0.151195	0.00026883	0.0480098	PLAU
8560	288.326	-0.233735	0.191645	0.000285115	0.0480893	DEGS1
6147	2109.59	-0.194266	0.137009	0.000326498	0.0494626	RPL23A
79026	494.613	-0.205179	0.21722	0.000342132	0.0494626	AHNAK
26156	295.803	0.207509	0.151199	0.000324922	0.0494626	RSL1D1

## Sheet: HSvsControl_1h
Entrez	baseMean	log2FoldChange	lfcSE	pvalue	padj	Symbol
3491	199.823	2.96441	0.131635	1.20243e-113	1.46769e-109	CCN1
54541	93.1935	-2.66275	0.236566	3.99693e-31	2.43933e-27	DDIT4
10769	327.719	-1.32695	0.121364	2.00275e-29	8.14851e-26	PLK2
1490	49.6481	1.79461	0.201299	2.11509e-21	6.4542e-18	CCN2
57561	158.703	-1.22275	0.1481	6.61768e-18	1.61551e-14	ARRDC3
3725	134.075	0.986487	0.136339	6.68419e-14	1.35979e-10	JUN
1848	53.2554	1.50323	0.231151	8.70501e-13	1.5179e-09	DUSP6
51421	74.8555	1.24516	0.186768	1.01226e-12	1.54445e-09	AMOTL2
1316	172.598	0.78704	0.113264	1.1708e-12	1.58786e-09	KLF6
8870	96.2816	1.01313	0.152224	3.56172e-12	4.34743e-09	IER3
678	232.71	-0.796697	0.119055	6.75172e-12	7.49196e-09	ZFP36L2
1958	29.0137	1.54305	0.250921	7.39816e-12	7.52516e-09	EGR1
3624	79.2672	1.15542	0.181166	1.11009e-11	1.04229e-08	INHBA
23528	106.532	0.846748	0.149796	3.87188e-09	3.37572e-06	ZNF281
5997	164.058	0.625824	0.114519	2.1182e-08	1.72365e-05	RGS2
10628	1899.58	-0.327227	0.0602337	3.84136e-08	2.93048e-05	TXNIP
390	807.732	0.656429	0.124428	5.10917e-08	3.66838e-05	RND3
168455	97.0074	0.762181	0.154321	1.67579e-07	0.000113638	CCDC71L
4792	114.405	0.687392	0.145282	4.03341e-07	0.000254657	NFKBIA
23645	101.657	0.701992	0.149	4.17265e-07	0.000254657	PPP1R15A
27	82.4077	0.851952	0.192671	6.66945e-07	0.000387654	ABL2
2668	92.7854	-0.797497	0.19826	1.75524e-06	0.000973837	GDNF
688	36.9756	0.956519	0.271219	2.84837e-06	0.00151162	KLF5
677	900.704	-0.327052	0.0911206	3.94003e-06	0.00200384	ZFP36L1
6591	196.099	-0.474998	0.16677	1.23282e-05	0.0060191	SNAI2
3399	529.907	-0.543744	0.221707	2.05806e-05	0.00951431	ID3
1906	73.9733	-0.632237	0.264338	2.10459e-05	0.00951431	EDN1
10124	247.95	-0.451909	0.199676	2.63182e-05	0.0114729	ARL4A
8848	267.835	0.360265	0.179911	3.52957e-05	0.0148558	TSC22D1
6722	65.9327	0.58322	0.300073	3.9345e-05	0.0160082	SRF
5930	271.876	0.375727	0.216674	5.47917e-05	0.0215738	RBBP6
1647	73.8993	0.528046	0.309991	5.76819e-05	0.022002	GADD45A
4170	257.327	0.298414	0.192724	6.81881e-05	0.0252213	MCL1
84858	167.362	-0.326198	0.239938	0.000103209	0.0370522	ZNF503
5734	42.427	0.53454	0.419013	0.000106555	0.0371603	PTGER4
3398	692.393	-0.311134	0.235452	0.000109736	0.0372067	ID2
51585	114.764	0.360857	0.303484	0.000149897	0.0494498	PCF11

## Sheet: HSvsControl_4h
Entrez	baseMean	log2FoldChange	lfcSE	pvalue	padj	Symbol
54407	1838.73	0.816282	0.0679978	2.17368e-34	1.60418e-30	SLC38A2
5328	1550.45	1.0109	0.0942826	8.38023e-29	3.0923e-25	PLAU
3491	199.823	1.4618	0.143907	2.11769e-28	5.20952e-25	CCN1
7057	710.63	0.968545	0.0915716	6.29195e-28	1.16086e-24	THBS1
83641	273.456	1.11983	0.126439	2.31205e-21	3.41258e-18	FAM107B
7262	1068.68	0.793913	0.0894765	4.73879e-20	5.82871e-17	PHLDA2
91624	843.273	0.886614	0.101595	8.88722e-20	9.36967e-17	NEXN
1490	49.6481	2.6011	0.333526	1.9188e-17	1.77009e-14	CCN2
25907	816.542	0.63908	0.0797145	8.2483e-17	6.76361e-14	TMEM158
7025	479.446	-0.704506	0.0899924	4.02086e-16	2.9674e-13	NR2F1
1645	291.43	-0.796679	0.105651	2.72722e-15	1.82971e-12	AKR1C1
7357	201.541	0.852034	0.120272	5.44299e-14	3.34744e-11	UGCG
2152	642.217	0.707365	0.0990013	6.50895e-14	3.69508e-11	F3
51176	268.939	-0.716825	0.101698	1.27199e-13	6.70523e-11	LEF1
1601	394.03	0.546155	0.0794912	1.79913e-13	8.85171e-11	DAB2
26064	376.946	0.676229	0.0970161	2.16859e-13	1.00026e-10	RAI14
51421	74.8555	1.18233	0.18821	4.11057e-13	1.78447e-10	AMOTL2
6925	283.843	-0.690022	0.101317	6.51495e-13	2.67113e-10	TCF4
23531	164.708	0.849311	0.129029	1.69903e-12	6.59941e-10	MMD
8613	155.988	0.951311	0.148175	2.0846e-12	7.69219e-10	PLPP3
9261	247.484	0.733064	0.11122	2.70298e-12	9.49903e-10	MAPKAPK2
51330	79.1681	1.35613	0.241408	3.89965e-12	1.30815e-09	TNFRSF12A
1052	117.367	1.00067	0.164958	1.16206e-11	3.72869e-09	CEBPD
694	537.491	-0.57069	0.0913824	1.31499e-11	4.04358e-09	BTG1
388	107.653	1.03882	0.176104	2.11976e-11	6.25754e-09	RHOB
84962	48.6657	1.22031	0.222426	3.14171e-11	8.91761e-09	AJUBA
8611	158.356	-0.776014	0.127994	6.35556e-11	1.73719e-08	PLPP1
64859	190.925	0.669224	0.11032	6.74894e-11	1.77883e-08	NABP1
2274	88.1044	1.04241	0.184809	9.01538e-11	2.29426e-08	FHL2
10602	528.893	0.523862	0.0916732	1.87644e-10	4.61605e-08	CDC42EP3
387758	109.123	1.14026	0.21538	2.09189e-10	4.98005e-08	FIBIN
390	807.732	0.743731	0.127499	2.60004e-10	5.99633e-08	RND3
9120	383.157	0.665997	0.114387	2.69725e-10	6.03204e-08	SLC16A6
2729	152.234	-0.752469	0.129545	2.93308e-10	6.36652e-08	GCLC
10979	151.891	0.732896	0.12648	3.28123e-10	6.9187e-08	FERMT2
50807	357.823	0.538566	0.0961694	4.0936e-10	8.16507e-08	ASAP1
140876	201.46	0.752542	0.130846	4.02775e-10	8.16507e-08	RIPOR3
64750	455.664	0.617315	0.108264	4.29139e-10	8.33434e-08	SMURF2
7474	1332.4	0.448873	0.0826321	4.76694e-10	9.02051e-08	WNT5A
6659	1082.97	-0.51649	0.096044	1.11658e-09	2.06009e-07	SOX4
623	126.889	0.906088	0.168238	1.26529e-09	2.27752e-07	BDKRB1
10611	246.675	0.603649	0.114416	3.69361e-09	6.33927e-07	PDLIM5
347902	35.6775	1.41381	0.336893	3.64461e-09	6.33927e-07	AMIGO2
1281	1940.75	-0.325616	0.0638132	5.17143e-09	8.6739e-07	COL3A1
5631	228.643	0.553137	0.108429	6.27297e-09	1.0064e-06	PRPS1
3659	101.584	0.813804	0.157067	6.24241e-09	1.0064e-06	IRF1
387763	28.6997	1.76532	0.468113	7.44658e-09	1.16927e-06	C11orf96
11072	88.2173	0.894798	0.17944	9.75158e-09	1.49931e-06	DUSP14
10938	128.686	0.75976	0.149372	1.17852e-08	1.76183e-06	EHD1
10468	58.4137	1.17042	0.26732	1.19365e-08	1.76183e-06	FST
2182	596.32	0.519413	0.106299	1.39634e-08	2.02058e-06	ACSL4
11009	42.6119	1.68597	0.466971	1.54202e-08	2.18849e-06	IL24
5329	208.306	0.666188	0.135487	2.59144e-08	3.60846e-06	PLAUR
55758	105.785	-0.729656	0.148578	2.75331e-08	3.76286e-06	RCOR3
5937	365.98	0.468073	0.102606	4.74983e-08	6.14977e-06	RBMS1
23677	151.657	0.70034	0.146069	4.6262e-08	6.14977e-06	SH3BP4
4616	41.9911	1.02967	0.236073	4.66929e-08	6.14977e-06	GADD45B
23034	54.8325	0.980441	0.224967	7.18285e-08	9.13956e-06	SAMD4A
7296	1570.55	0.272952	0.0578533	8.54256e-08	1.06854e-05	TXNRD1
63895	891.437	-0.387838	0.0878697	8.83475e-08	1.08667e-05	PIEZO2
57182	152.259	-0.63817	0.138453	9.20829e-08	1.11405e-05	ANKRD50
7791	193.227	0.598087	0.132431	1.18161e-07	1.40649e-05	ZYX
10544	118.312	-0.687629	0.152021	1.42109e-07	1.66471e-05	PROCR
84959	85.9024	0.90604	0.209765	1.44504e-07	1.66632e-05	UBASH3B
1655	421.812	0.437153	0.101907	1.50234e-07	1.70573e-05	DDX5
26091	278.476	0.500991	0.1159	1.65485e-07	1.85042e-05	HERC4
8871	249.719	-0.533278	0.123161	1.89289e-07	2.085e-05	SYNJ2
9052	168.929	0.590117	0.13682	2.62585e-07	2.84981e-05	GPRC5A
3625	96.0124	0.756932	0.175177	2.88349e-07	3.08408e-05	INHBB
636	50.4726	0.970224	0.244339	3.0263e-07	3.19059e-05	BICD1
51474	491.922	0.399656	0.0975403	3.58308e-07	3.72438e-05	LIMA1
8091	261.68	0.624427	0.146839	3.70162e-07	3.79416e-05	HMGA2
3667	144.635	0.573824	0.136914	3.99563e-07	4.03942e-05	IRS1
7022	312.527	0.722997	0.171278	4.39471e-07	4.38283e-05	TFAP2C
4837	187.068	0.620467	0.148603	4.90683e-07	4.82832e-05	NNMT
4430	267.903	0.44802	0.111986	5.40407e-07	5.24764e-05	MYO1B
1827	88.8456	0.765915	0.185885	5.70906e-07	5.4718e-05	RCAN1
858	526.984	0.337454	0.0834955	6.92724e-07	6.55423e-05	CAV2
2114	293.074	0.461001	0.117899	8.06613e-07	7.441e-05	ETS2
122786	177.13	0.497439	0.126316	8.02711e-07	7.441e-05	FRMD6
2744	193.041	0.511716	0.129897	8.39601e-07	7.63434e-05	GLS
7975	43.0815	0.920395	0.245774	8.4826e-07	7.63434e-05	MAFK
284697	89.7575	0.740175	0.185727	9.52578e-07	8.46991e-05	BTBD8
7763	478.523	0.373388	0.0961636	1.00068e-06	8.75647e-05	ZFAND5
5307	470.801	0.465074	0.120581	1.00854e-06	8.75647e-05	PITX1
5725	225.765	0.477394	0.123695	1.02948e-06	8.83435e-05	PTBP1
23264	510.593	0.330645	0.0837439	1.10459e-06	9.36994e-05	ZC3H7B
115701	57.0776	0.836896	0.219868	1.15702e-06	9.70321e-05	ALPK2
375287	134.758	-0.554398	0.142932	1.21889e-06	0.000101072	RBM43
6563	347.923	-0.443614	0.117306	1.31498e-06	0.000107828	SLC14A1
23764	142.61	0.644781	0.166998	1.54041e-06	0.000124925	MAFF
375061	38.4746	0.967794	0.295055	2.00859e-06	0.000159392	FAM89A
63898	34.195	0.962949	0.292118	2.00015e-06	0.000159392	SH2D4A
22949	519.324	-0.347975	0.0934602	2.3011e-06	0.000180661	PTGR1
19	137.196	-0.817817	0.230256	2.56567e-06	0.000199312	ABCA1
51232	910.681	0.264345	0.0668303	2.69199e-06	0.000206947	CRIM1
71	5778.08	0.205384	0.0500301	3.0341e-06	0.000226208	ACTG1
4249	303.209	0.421603	0.118187	3.0345e-06	0.000226208	MGAT5
3486	262.001	-0.437315	0.122486	2.97592e-06	0.000226208	IGFBP3
64866	161.379	0.558916	0.154464	3.07434e-06	0.000226886	CDCP1
6385	143.196	0.548917	0.152195	3.13769e-06	0.000229268	SDC4
23024	199.126	-0.470021	0.132606	3.35619e-06	0.00024283	PDZRN3
27	82.4077	0.752484	0.212604	3.45453e-06	0.000247519	ABL2
10521	414.11	0.385127	0.109512	4.03684e-06	0.00028646	DDX17
26524	95.1951	0.646739	0.183174	4.33324e-06	0.000304565	LATS2
81539	257.418	0.44529	0.130862	5.51037e-06	0.000383647	SLC38A1
3269	47.0633	0.831029	0.262829	6.07693e-06	0.000419138	HRH1
23554	137.513	-0.473305	0.140809	6.44879e-06	0.000440667	TSPAN12
81	688.225	0.291755	0.0818291	7.94158e-06	0.000532808	ACTN4
4734	232.942	0.444581	0.134753	7.93956e-06	0.000532808	NEDD4
6498	92.5633	0.610108	0.184154	8.27045e-06	0.000549873	SKIL
1848	53.2554	0.854696	0.292678	8.64894e-06	0.000569903	DUSP6
1613	67.1903	0.667248	0.204898	9.05956e-06	0.000591677	DAPK3
55454	297.4	0.439402	0.134954	9.24679e-06	0.000598608	CSGALNACT2
1956	229.304	0.438025	0.134737	9.41591e-06	0.000604256	EGFR
51621	92.2243	0.626021	0.192359	9.64819e-06	0.000613825	KLF13
83895	32.5469	0.900773	0.34573	1.10625e-05	0.000697789	KRTAP1-5
595	1634.92	0.228415	0.0617804	1.16395e-05	0.000727959	CCND1
22836	936.697	0.242641	0.06681	1.23233e-05	0.000760828	RHOBTB3
687	71.3969	0.786664	0.268354	1.23712e-05	0.000760828	KLF9
220441	28.8448	0.906918	0.364105	1.25679e-05	0.000766539	RNF152
54541	93.1935	-0.582688	0.184243	1.27883e-05	0.00077359	DDIT4
9188	303.793	0.431748	0.138271	1.46392e-05	0.000878355	DDX21
79572	219.505	0.421262	0.135557	1.56423e-05	0.000923522	ATP13A3
23596	127.478	0.497431	0.160796	1.56406e-05	0.000923522	OPN3
1004	370.439	0.350252	0.1101	1.65369e-05	0.000960964	CDH6
5606	109.344	0.563185	0.183162	1.64872e-05	0.000960964	MAP2K3
8870	96.2816	0.574996	0.187416	1.67051e-05	0.000963154	IER3
5783	220.171	-0.425297	0.137941	1.68406e-05	0.000963438	PTPN13
64855	764.242	0.313299	0.0957431	1.70149e-05	0.000965925	NIBAN2
83638	73.1721	0.637834	0.211869	1.79029e-05	0.00100858	C11orf68
57559	57.1215	0.678958	0.229557	1.82793e-05	0.00102198	STAMBPL1
162073	212.213	0.414293	0.135685	1.89982e-05	0.00105418	ITPRIPL2
81029	422.123	0.395693	0.129382	1.97142e-05	0.00107771	WNT5B
4088	187.37	0.418931	0.137758	1.95769e-05	0.00107771	SMAD3
4170	257.327	0.357073	0.115802	2.19156e-05	0.00118924	MCL1
11346	53.7621	0.643722	0.221735	2.28836e-05	0.00123271	SYNPO
10014	39.1372	0.735905	0.269766	2.36088e-05	0.00126256	HDAC5
8728	163.226	0.439228	0.147956	2.38541e-05	0.0012665	ADAM19
1122	93.6222	0.523021	0.178716	2.54968e-05	0.00134405	CHML
7042	28.4436	0.789458	0.318119	2.68773e-05	0.00140677	TGFB2
26136	125.353	0.457952	0.156858	2.71675e-05	0.00141194	TES
6781	891.827	0.316753	0.104689	3.68645e-05	0.00189178	STC1
6421	465.116	0.289668	0.0928387	3.69128e-05	0.00189178	SFPQ
8869	315.279	0.322432	0.108596	4.17263e-05	0.00212373	ST3GAL5
83786	87.8302	0.56421	0.207819	4.26071e-05	0.00213905	FRMD8
2889	78.4201	0.573158	0.211598	4.25344e-05	0.00213905	RAPGEF1
5021	244.149	0.408094	0.146692	4.55564e-05	0.00227166	OXTR
10395	103.331	0.506741	0.186436	4.60845e-05	0.00228258	DLC1
1062	485.42	-0.281642	0.0920959	4.94982e-05	0.00241918	CENPE
2115	125.684	0.518028	0.19286	4.94086e-05	0.00241918	ETV1
9252	35.1497	-0.699675	0.291719	5.08921e-05	0.00247095	RPS6KA5
25805	502.996	-0.289014	0.0959032	5.19051e-05	0.0024874	BAMBI
9749	464.094	0.27302	0.0886609	5.17053e-05	0.0024874	PHACTR2
467	31.2206	0.774708	0.386282	5.30775e-05	0.00252717	ATF3
9890	167.859	-0.56036	0.213827	5.40375e-05	0.00255639	PLPPR4
2531	257.213	0.358902	0.128734	5.54989e-05	0.0026088	KDSR
22936	338.79	-0.295254	0.0995808	5.6021e-05	0.00261668	ELL2
150864	70.3616	-0.566047	0.218003	5.65169e-05	0.00262324	FAM117B
5829	353.589	0.378272	0.138051	5.79225e-05	0.00267167	PXN
9678	119.739	-0.457849	0.172698	5.96629e-05	0.00273486	PHF14
5376	78.1931	0.515235	0.197689	6.1061e-05	0.00278167	PMP22
57562	47.339	-0.604563	0.2427	6.42338e-05	0.00290825	CEP126
378	716.633	0.248732	0.080475	6.87221e-05	0.0030925	ARF4
4514	7103.82	0.628292	0.260769	6.94373e-05	0.00310492	COX3
3340	183.805	0.376053	0.140265	6.98396e-05	0.00310492	NDST1
87	1687.98	0.197823	0.0604569	7.23138e-05	0.00317664	ACTN1
9857	271.68	-0.34814	0.127818	7.20906e-05	0.00317664	CEP350
79848	66.579	0.571448	0.231371	7.45004e-05	0.00325333	CSPP1
9793	240.926	-0.346182	0.127531	7.50777e-05	0.00325926	CKAP5
79633	33.2244	0.665236	0.305301	8.66899e-05	0.00374135	FAT4
624	447.983	-0.316348	0.115631	8.94046e-05	0.00380245	BDKRB2
8323	211.242	0.32936	0.122104	8.94542e-05	0.00380245	FZD6
114294	90.2096	0.509169	0.207313	9.01664e-05	0.00380245	LACTB
55841	55.4375	0.593505	0.253061	9.0147e-05	0.00380245	WWC3
3315	1167.84	0.232037	0.0756227	9.1623e-05	0.00382021	HSPB1
9258	215.889	0.374004	0.144281	9.14629e-05	0.00382021	MFHAS1
131566	691.702	0.255859	0.0864395	9.27231e-05	0.00384436	DCBLD2
285016	143.539	-0.384628	0.151854	0.000103221	0.00425571	ALKAL2
5054	343.254	0.328074	0.124627	0.000109045	0.00447086	SERPINE1
5142	37.2101	0.606452	0.282902	0.000124255	0.00504669	PDE4B
49854	27.1876	0.67226	0.364384	0.000124458	0.00504669	ZBTB21
81559	55.0758	0.576683	0.264321	0.000132585	0.00534688	TRIM11
84189	134.059	-0.369021	0.149538	0.000133436	0.00535194	SLITRK6
5757	1565.48	-0.280162	0.103302	0.00013953	0.00556612	PTMA
857	4102.34	0.179127	0.0575586	0.000147967	0.00587095	CAV1
10561	70.748	-0.526517	0.239316	0.000154608	0.00610163	IFI44
2012	494.33	0.262719	0.0960004	0.000160898	0.00631563	EMP1
5577	133.296	-0.362707	0.150495	0.000161742	0.00631563	PRKAR2B
54453	106.487	0.411554	0.177654	0.000167898	0.00652152	RIN2
64207	352.338	0.286317	0.109436	0.000169672	0.0065456	IRF2BPL
4205	83.4631	-0.468894	0.209475	0.000170292	0.0065456	MEF2A
27123	33.3313	0.615935	0.326599	0.000173057	0.00661743	DKK2
23479	251.083	-0.29312	0.11418	0.000180463	0.00686502	ISCU
51317	80.3625	-0.485081	0.222934	0.00018735	0.00709049	PHF21A
1316	172.598	0.356603	0.150912	0.00019018	0.00716087	KLF6
2697	585.589	0.24169	0.0876386	0.000198802	0.00744752	GJA1
9021	46.3391	0.540735	0.264744	0.000200991	0.00749149	SOCS3
6624	341.443	0.302604	0.121998	0.000207674	0.00770169	FSCN1
4212	55.2784	-0.532402	0.262469	0.000213977	0.00789573	MEIS2
1021	287.048	0.290803	0.116224	0.000220237	0.00808632	CDK6
6482	207.234	-0.298924	0.122257	0.000236342	0.00859598	ST3GAL1
1906	73.9733	0.462856	0.219661	0.000236448	0.00859598	EDN1
286343	33.0577	-0.585513	0.335567	0.000247011	0.00893598	LURAP1L
3678	176.126	0.346606	0.15239	0.000255409	0.00919473	ITGA5
1063	735.038	-0.260486	0.101446	0.000261197	0.00935745	CENPF
4193	342.916	-0.259021	0.100865	0.000265764	0.00947508	MDM2
2280	2716.78	0.200996	0.0709261	0.000269701	0.00955788	FKBP1A
1634	989.499	-0.216122	0.0781301	0.000270677	0.00955788	DCN
8848	267.835	0.281952	0.114807	0.000273152	0.00959213	TSC22D1
10252	67.1407	-0.492438	0.247773	0.000274247	0.00959213	SPRY1
9156	28.6668	0.571229	0.333961	0.000281483	0.00979878	EXO1
253461	354.034	0.251244	0.0977956	0.000292058	0.010079	ZBTB38
25840	96.0223	-0.369495	0.170062	0.000292265	0.010079	TMT1A
23224	88.819	-0.456884	0.226416	0.000295709	0.0101504	SYNE2
11057	231.4	-0.279898	0.115201	0.000298957	0.0102144	ABHD2
7295	1599.21	-0.190424	0.0671685	0.000304571	0.0103582	TXN
54918	370.769	0.25503	0.101112	0.000314657	0.0105076	CMTM6
29994	163.106	-0.354965	0.162987	0.000311993	0.0105076	BAZ2B
5817	96.9958	0.438588	0.216823	0.000313858	0.0105076	PVR
4116	83.3109	0.419823	0.203956	0.000310803	0.0105076	MAGOH
960	4899.75	0.148298	0.0500636	0.000326719	0.0108612	CD44
54206	50.9372	0.514689	0.283067	0.000339103	0.0112223	ERRFI1
123	210.782	-0.295224	0.127381	0.00034089	0.0112311	PLIN2
7798	151.61	0.357692	0.167584	0.000343058	0.0112523	LUZP1
2633	117.009	0.393229	0.191075	0.000347802	0.0113574	GBP1
208	168.067	0.347749	0.162881	0.000362912	0.0117986	AKT2
23243	229.351	0.285551	0.122862	0.000368823	0.0119291	ANKRD28
5128	87.199	0.433474	0.221266	0.000370158	0.0119291	CDK17
1080	34.7395	-0.514366	0.292611	0.000374195	0.0120068	CFTR
396	246.396	0.305164	0.136478	0.000383079	0.0122386	ARHGDIA
201895	337.395	-0.258242	0.106425	0.000386475	0.0122939	SMIM14
8543	123.75	-0.357899	0.171723	0.00038858	0.0123078	LMO4
9636	190.022	-0.346492	0.165529	0.00040597	0.0128037	ISG15
55683	77.4557	-0.412337	0.211343	0.000412178	0.0129442	KANSL3
7483	31.0425	0.537588	0.351075	0.000416565	0.0130265	WNT9A
81493	91.2307	0.382291	0.191944	0.000429474	0.0133735	SYNC
3428	323.368	-0.253648	0.105935	0.00044302	0.0136229	IFI16
55023	190.256	-0.301083	0.137268	0.000441575	0.0136229	PHIP
10644	148.61	0.335931	0.16099	0.000441119	0.0136229	IGF2BP2
23576	148.688	0.364604	0.181815	0.000454547	0.0139193	DDAH1
5980	239.928	-0.273272	0.120071	0.000473302	0.014257	REV3L
2767	202.976	0.290016	0.131233	0.000469254	0.014257	GNA11
118424	139.02	0.331263	0.159822	0.000471043	0.014257	UBE2J2
3725	134.075	0.34527	0.169717	0.000472873	0.014257	JUN
4008	287.628	0.273536	0.121198	0.000494445	0.0147733	LMO7
60370	53.8332	0.485547	0.288379	0.000493091	0.0147733	AVPI1
1112	220.487	-0.283625	0.128757	0.000508343	0.0151273	FOXN3
3949	91.3604	0.402884	0.2157	0.000519425	0.015395	LDLR
5905	170.874	0.302874	0.143583	0.000534437	0.0157766	RANGAP1
55216	113.67	-0.370873	0.193002	0.00053702	0.0157897	NKAPD1
488	269.286	0.256983	0.112151	0.000548325	0.0160581	ATP2A2
10957	308.729	-0.236478	0.0989444	0.000555853	0.0162142	PNRC1
5981	216.127	-0.278603	0.128336	0.000577769	0.0167872	RFC1
1291	1859.74	0.179656	0.0679075	0.000591263	0.0171119	COL6A1
1728	3069.05	-0.145414	0.0525656	0.000614068	0.0176335	NQO1
64283	79.6984	0.435961	0.25461	0.000611924	0.0176335	ARHGEF28
7078	1015.5	0.180325	0.0686315	0.000616792	0.0176431	TIMP3
51021	151.243	-0.29961	0.1456	0.000622407	0.017735	MRPS16
23376	139.969	-0.309189	0.15462	0.000660759	0.0186835	UFL1
10129	29.3445	0.486348	0.342595	0.00066028	0.0186835	FRY
23112	320.752	-0.252906	0.113393	0.000666517	0.018703	TNRC6B
9469	42.6228	0.479062	0.323364	0.00066519	0.018703	CHST3
4154	634.017	0.199542	0.079688	0.000675982	0.0188255	MBNL1
8609	50.4143	0.447751	0.27612	0.000674614	0.0188255	KLF7
56034	125.144	0.35073	0.188711	0.00069532	0.0192912	PDGFC
10335	189.058	0.266744	0.125031	0.000715703	0.0197085	IRAG1
91752	36.7265	0.442562	0.275643	0.00071345	0.0197085	ZNF804A
10409	575.326	0.220515	0.093764	0.000751849	0.0206269	BASP1
10144	104.24	-0.347788	0.190564	0.000764103	0.0208091	FAM13A
56977	40.6414	-0.466093	0.325566	0.000764127	0.0208091	STOX2
7267	736.81	-0.215213	0.0908026	0.000771231	0.0209253	TTC3
7126	114.619	0.344663	0.188951	0.000780345	0.021018	TNFAIP1
83607	51.6674	0.426278	0.264853	0.000777514	0.021018	AMMECR1L
54793	101.327	0.354912	0.19765	0.000783236	0.0210192	KCTD9
23710	333.772	0.236586	0.105454	0.000790312	0.0211323	GABARAPL1
59353	91.4332	-0.359495	0.202409	0.000797092	0.0212366	TMEM35A
2295	126.324	0.333706	0.18104	0.000800037	0.0212384	FOXF2
4651	310.284	0.250502	0.115814	0.000803716	0.0212596	MYO10
64710	1665.1	-0.170156	0.0664944	0.000839346	0.0221228	NUCKS1
51096	56.2691	0.407666	0.253282	0.000863018	0.0226657	UTP18
9648	661.771	-0.203526	0.0856828	0.000888673	0.0232568	GCC2
54832	129.279	-0.330273	0.183125	0.000895802	0.0233605	VPS13C
23141	125.749	0.322774	0.180212	0.000969298	0.0251881	ANKLE2
9528	448.226	-0.197216	0.083238	0.00098017	0.0253049	TMEM59
3099	77.1952	0.398343	0.253928	0.000980651	0.0253049	HK2
196	253.219	-0.260154	0.128404	0.000985454	0.0253402	AHR
26037	54.8707	0.420302	0.283726	0.000989694	0.0253609	SIPA1L1
55824	129.28	0.332731	0.190507	0.00100154	0.0255757	PAG1
2843	42.8956	-0.423636	0.291785	0.00100833	0.0256602	GPR20
10963	131.472	0.29765	0.160849	0.00102437	0.0259788	STIP1
58489	113.954	0.366708	0.224001	0.00103042	0.0260429	ABHD17C
2186	440.192	-0.209954	0.0927212	0.00106716	0.0268724	BPTF
23180	354.633	0.215755	0.0967467	0.00107053	0.0268724	RFTN1
80014	137.155	0.302649	0.167085	0.00107447	0.02688	WWC2
27068	102.159	-0.318743	0.181722	0.00108304	0.0270029	PPA2
124935	41.6573	-0.393231	0.259866	0.00111484	0.027702	SLC43A2
9967	312.319	-0.24006	0.115917	0.00112546	0.027788	THRAP3
120939	47.4246	0.384431	0.249974	0.00112583	0.027788	TMEM52B
10640	189.35	0.271934	0.142665	0.0011409	0.0280661	EXOC5
359845	219.023	0.263457	0.135672	0.00114889	0.0281688	RFLNB
55795	68.422	0.352273	0.219805	0.00120501	0.0294468	PCID2
3148	274.528	-0.229998	0.110626	0.00125389	0.0305404	HMGB2
93663	99.6122	0.336378	0.208358	0.00129996	0.0315582	ARHGAP18
169792	60.9911	0.364183	0.239335	0.00131252	0.0317586	GLIS3
490	317.049	0.220753	0.105245	0.00135679	0.0327226	ATP2B1
7045	1893.74	-0.179816	0.0776601	0.0014052	0.0334527	TGFBI
6884	141.811	0.275106	0.153052	0.00140509	0.0334527	TAF13
22863	74.6456	-0.33996	0.216625	0.0013932	0.0334527	ATG14
26610	31.6425	-0.402551	0.31338	0.00140067	0.0334527	ELP4
7153	1200.46	-0.164453	0.0688289	0.0014134	0.0334851	TOP2A
688	36.9756	0.400045	0.308385	0.00141563	0.0334851	KLF5
9349	1847.85	-0.162217	0.067946	0.00145984	0.0344204	RPL23
9510	649.661	-0.186538	0.0825488	0.00147498	0.0346668	ADAMTS1
4512	1752.76	0.374018	0.270228	0.00155168	0.0363536	COX1
126298	30.8442	0.393972	0.326503	0.00156457	0.0365396	IRGQ
55379	262.933	0.229734	0.116198	0.00157433	0.0366516	LRRC59
55088	206.129	0.25314	0.137821	0.00161363	0.0374483	CCDC186
2872	126.102	-0.274337	0.15855	0.00163506	0.0378268	MKNK2
6256	111.216	-0.283662	0.168371	0.00165672	0.038208	RXRA
23657	684.458	-0.198837	0.0933221	0.00169126	0.0388833	SLC7A11
153830	81.046	0.306942	0.19442	0.00171688	0.0393497	RNF145
163486	61.2044	-0.347086	0.243392	0.00174329	0.0398312	DENND1B
4538	6461.24	0.37465	0.296846	0.00178727	0.04071	ND4
259266	446.786	-0.183838	0.0840248	0.00181513	0.0412175	ASPM
80176	34.5247	0.374107	0.304778	0.00184453	0.0417566	SPSB1
10417	2195	0.151592	0.0648037	0.00188665	0.0420754	SPON2
9943	117.874	0.285289	0.176332	0.00187949	0.0420754	OXSR1
7422	105.344	0.288095	0.179542	0.00188712	0.0420754	VEGFA
221749	41.0583	0.357423	0.268048	0.00187701	0.0420754	PXDC1
4751	40.7213	-0.357933	0.268186	0.00186686	0.0420754	NEK2
55558	40.4776	0.366354	0.288555	0.00189609	0.0421479	PLXNA3
83604	220.417	0.226929	0.119653	0.00193711	0.0429305	TMEM47
6147	2109.59	-0.188754	0.0888822	0.00197199	0.0435728	RPL23A
84251	89.7821	0.300858	0.196741	0.00198808	0.0437971	SGIP1
9775	222.256	0.216577	0.11163	0.00202039	0.0443621	EIF4A3
23089	161.472	-0.249417	0.142706	0.00202575	0.0443621	PEG10
8516	1303.07	-0.151113	0.065479	0.00205932	0.0449638	ITGA8
3096	35.3251	0.36077	0.29893	0.00209636	0.0456375	HIVEP1
3301	487.732	0.174058	0.0798306	0.00210584	0.0457091	DNAJA1
6310	67.8562	0.318532	0.222732	0.00211261	0.0457216	ATXN1
9689	212.912	0.240355	0.135413	0.00212001	0.0457477	BZW1
1958	29.0137	0.326061	0.376746	0.00215364	0.0463377	EGR1
80184	150.221	-0.255898	0.1534	0.00222765	0.0477908	CEP290
129531	46.6036	-0.337419	0.25757	0.00225035	0.0481379	MITD1
222236	34.4683	-0.343637	0.271328	0.00227499	0.0485244	NAPEPLD
4539	839.375	0.283185	0.185136	0.00228947	0.0485621	ND4L
56243	111.415	0.272487	0.1729	0.00228992	0.0485621	KIAA1217
6943	465.341	0.179726	0.0855751	0.00235378	0.0493492	TCF21
5576	430.849	0.175829	0.0827823	0.00234884	0.0493492	PRKAR2A
359948	82.938	0.281838	0.184925	0.00234137	0.0493492	IRF2BP2
152485	60.4693	-0.325058	0.242101	0.00234632	0.0493492	ZNF827
6185	477.645	-0.199224	0.100946	0.00238087	0.0493562	RPN2
81671	239.611	0.208877	0.109167	0.00236971	0.0493562	VMP1
55272	148.219	0.249255	0.149222	0.00237724	0.0493562	IMP3
9562	84.3034	0.289298	0.194422	0.00236329	0.0493562	MINPP1
7168	668.759	0.168732	0.0783402	0.00240773	0.0496982	TPM1
2936	440.624	-0.171681	0.0803485	0.00241083	0.0496982	GSR

## Sheet: S100A12vsControl_1h
Entrez	baseMean	log2FoldChange	lfcSE	pvalue	padj	Symbol
3491	199.823	-0.990607	0.170021	2.82533e-10	3.51697e-06	CCN1
10769	327.719	-0.469401	0.163411	3.67584e-07	0.00228784	PLK2
22822	534.36	-0.237554	0.15481	6.84203e-06	0.0283899	PHLDA1

## Sheet: S100A12vsControl_4h
Entrez	baseMean	log2FoldChange	lfcSE	pvalue	padj	Symbol
